# Supplementary material for: Expression of foetal gene Pontin is essential in protecting heart against pathological remodelling and cardiomyopathy
Source: Nat Commun. 2025 Feb 14;16:1650. doi: 10.1038/s41467-025-56531-4 (PMC11829043; doi:10.1038/s41467-025-56531-4)
Supplement: Supplementary file 4 — Source Data [file 41467_2025_56531_MOESM4_ESM.xlsx]

## Sheet: Fig 1A
Fig 1A
	Relative Band Density	Neonates	Adult
		0.949733	0.154734
		1.15322	0.143958
		0.866532	0.109824
		1.03052	0.226348

## Sheet: Fig 1B
Fig 1B
	Relative Band Density	Sham	1d TAC	2w TAC
		0.959297	0.956451	0.371253
		1.0407	0.913956	0.282673
		1.14283	1.13287	0.819297
		0.857174	0.66136	0.841985
		0.841077	0.981103	0.40584
		1.3472	0.732784	0.600566
		0.811727	0.366301	0.579649
				0.572427

## Sheet: Fig 1C
Fig 1C
	Relative Band Density	Normal	Metabolic Syndrome
		1.48154	0.612083
		0.707949	0.244998
		0.810514	0.233072
			0.210333
			0.354917
			0.372283

## Sheet: Fig 1E
Fig. 1E
	Relative Band Density	Non-HF	HF
		1.37243	0.29347
		1.19413	0.422875
		0.433435	0.612732

## Sheet: Fig 1F
Fig 1F
	Relative mRNA expression	Non-HF	HF
		0.707806	0.285481
		0.765234	0.273788
		1.27825	0.17542

## Sheet: Fig 1G
	Fig 1G

## Sheet: Fig 1I
Fig 1I
	Relative Band Density	Vehicle	Phenylephrine
		1.40457	0.434575
		0.807436	0.341376
		0.787993	0.28322

## Sheet: Fig 1K
Fig 1K
	Relative Band Density	Control	Swim
		1.06435	1.123
		1.0204	1.11029
		0.915249	1.03413

## Sheet: Fig 2A
Fig 2A

## Sheet: Fig 2C
Fig 2C
	EdU positive cells (%)	AdLacZ	AdPontin
		5.31	9.21
		5.03	10.14
		5.42	8.44
		6.02	9.22
		6.21	9.47

[truncated: 113 more sheets: Fig 2D, Fig 2E, Fig 2F, Fig 2H, Fig 2I, Fig 2J, Fig 3B, Fig 3D, Fig 3F, Fig 3H, Fig 4A, Fig 4B, Fig 4C, Fig 4D, Fig 4F, Fig 4G, Fig 4I, Fig 4J, Fig 4L, Fig 5C …]
